# Supplementary material for: Life history is a key factor explaining functional trait diversity among subtropical grasses, and its influence differs between C3 and C4 species
Source: J Exp Bot. 2019 Feb 11;70(5):1567–80. doi: 10.1093/jxb/ery462 (PMC6411383; doi:10.1093/jxb/ery462)
Supplement: Supplementary Table S2 and S3 [file ery462_suppl_supplementary_table_s2-s3.xlsx]

## Sheet: Table S2
Supplementary Data
Table S2. Abbreviations, units, types and the original data of 26 functional traits and six climatic niche descriptors of the 42 species used in this study.
	Abbreviation and unit	Trait type	Short abbreviation in this supplementary table	Sample size (n)
Species name			sppname
Photosynthetic type			PT
Life history (AP, annual and perennial)			AP
Combination of PT and AP			PT-AP
Plant functional traits
Plant height	H (cm)	structural	H	5
Leaf area	LA (cm2)	structural	LA	3~6
Leaf thickness	LT (µm)	structural	LT	6
Specific leaf area	SLA (cm2 g–1)	structural	SLA	3~6
Leaf dry matter content	LDMC (%)	structural	LDMC	3~4
Leaf interveinal distance	IVD (µm)	structural	IVD	6
Maximum diameter of leaf vein bundles	Dlvb (µm)	structural	Dlvb	6
Leaf to stem area ratio	AL/AS (cm2 mm–2)	structural	AlAs	3~4
Stomatal size	sts (µm2)	structural	sts	9
Stomatal density	std (mm-2)	structural	std	9
Stem cross-section area	SS (mm2)	structural	SS	4
Diameter of stem vessels	Dsv (µm)	structural	Dsv	4
Stem vessel density	SVD (mm-2)	structural	SVD	4
Stem density	SD (g cm–3)	structural	SD	3~4
Leaf carbon content	LC (%)	structural	LC	3
Leaf hydraulic conductance	Kleaf (mmol m–2 s–1 MPa–1)	physiological	Kleaf	3~6
Stem vessel area specific hydraulic conductivity	KS (kg m–1 s–1 MPa–1)	physiological	Ks	3~4
Leaf specific hydraulic conductivity	KL (10–4 kg m–1 s–1 MPa–1)	physiological	Kl	3~4
Predawn leaf water potential	Ψpre (MPa)	physiological	Ppd	3~4
Midday leaf water potential	Ψmid (MPa)	physiological	Pmd	3~4
Leaf turgor loss point	Ψtlp (MPa)	physiological	TLP	3~4
Photosynthetic rate	A (µmol m–2 s–1)	physiological	A	12~21
Stomatal conductance	gs (mol m–2 s–1)	physiological	gs	12~21
Maximum stomatal conductance to water vapour	gwmax (mol m–2 s–1)	physiological	gmax	9
Intrinsic water use efficiency	WUEi (µmol mol–1)	physiological	WUEi	12~21
Leaf δ13C	Leaf δ13C (‰)	physiological	C13	3
Niche descriptors				Occurance number
Mean annual precipitation for each species	MAP (mm)	-	MAP	16~2913
Mean annual temperature for each species	MAT (°C)	-	MAT	16~2913
Seasonality of annual precipitation	Ps	-	Ps	16~2913
Seasonality of annual temperature	Ts	-	Ts	16~2913
Mean tree cover in local habitats	Tree cover (%)	-	Treecover	8~2058
Mean wet days per year in local habitats	Wet days per year	-	Wetday	8~2058
Mean value (e.g. H) with sample size (e.g. H.n) and standard error (e.g. H.se) reported for each trait
sppname	PT	AP	PT-AP	H	H.n	H.se	LA	LA.n	LA.se	LT	LT.n	LT.se	SLA	SLA.n	SLA.se	LDMC	LDMC.n	LDMC.se	IVD	IVD.n	IVD.se	Dlvb	Dlvb.n	Dlvb.se	AlAs	AlAs.n	AlAs.se	sts	sts.n	sts.se	std	std.n	std.se	SS	SS.n	SS.se	Dsv	Dsv.n	Dsv.se	SVD	SVD.n	SVD.se	SD	SD.n	SD.se	LC	LC.n	LC.se	Kleaf
Echinochloa_crusgalli	C4	A	C4-A	49.5	5	1.5	24.31	3	2.2	148.73	4	4.52	446.8	3	12.34	18.45	3	1.22	197.55	6	11.05	64.58	4	8.62	0.4	3	0.14	173.85	6	8.32	97.21	6	8.84	6.99	3	0.74	28.25	3	0.57	16.66	3	0.62	0.22	3	0.04	43.94	3	0.7	22.35
Imperata_cylindrica	C4	P	C4-P	57.16	5	1.9	72.81	3	17.35	124.83	4	8.35	252.55	3	22.22	22.74	3	1.84	105.86	6	5.49	153.03	4	10.68	1.06	3	0.04	68.49	6	4.13	175.79	6	10.53	2.92	3	0.38	22.9	3	5.8	59.96	3	7.93	0.14	3	0.03	48.33	3	3.54	13.24
Bothriochloa_ischaemum	C4	P	C4-P	52.5	5	1.73	19.14	5	0.18	151.57	4	22.81	275.32	5	12.46	23.36	3	1.34	138.09	6	5.11	64.23	4	2.66	0.31	3	0	149.42	6	7.76	212.09	6	16.02	2.9	3	0.26	30.37	3	0.06	30.08	3	3.3	0.45	3	0.02	45.19	3	0.03	5.61
Megathrysus_maximus	C4	P	C4-P	200	5	5.1	72.07	4	12.83	107.63	4	6.8	312.94	4	4.61	27.84	3	1.18	102.46	6	6.71	159.44	4	4.5	0.85	3	0.13	85.46	6	5.76	242.87	6	17.58	9.67	3	0.88	19.43	3	0.31	12.99	3	1.43	0.39	3	0.04	42.64	3	0.25	4.1
Axonopus_compressus	C4	P	C4-P	34.26	5	1.34	10.48	5	1.06	108.08	4	8.66	431.51	5	5.35	16.85	4	0.59	171.28	6	14.76	66.97	4	1.3	0.31	3	0.02	158.33	6	18.01	94.84	6	8.24	2.03	3	0	20.87	3	3.48	53.29	3	1.98	0.19	3	0.01	43.41	3	0.61	8.51
Stenotaphrum_helferii	C4	P	C4-P	25.14	5	1.48	11.23	6	0.26	187.86	4	16.49	371.44	6	14.01	19.27	4	1.75	231.88	6	13.67	58.48	4	4.72	0.29	3	0.01	272.3	6	10.8	63.59	6	7.88	4.59	4	0.4	21.42	4	1.24	34.19	4	4.36	0.24	4	0.01	44.54	3	0.58	16.6
Lophatherum_gracile	C3	P	C3-P	60.1	5	1.31	37.08	4	12.85	136.17	4	7.89	358.04	4	28.57	30.03	3	0.95	576.56	6	20.98	73.79	4	9.5	0.93	4	0.17	219.12	6	17.24	112.96	6	7.81	2.36	3	0.89	23.6	3	4.15	34.46	3	5.94	0.29	3	0.03	45.96	3	0.8	2.72
Cyrtococcum_patens	C3	A	C3-A	22.4	5	1.01	4.88	3	0.21	151.03	4	9.42	557.33	3	41.63	22.58	3	2.45	258.47	6	7.89	123.84	4	13.75	0.41	3	0.06	184.54	6	12.22	87.81	6	6.4	0.89	3	0.05	24.34	3	1.72	79.37	3	1.61	0.15	3	0.01	45.58	3	0.66	5.1
Echinochloa_colona	C4	A	C4-A	34.9	5	1.76	6.08	5	0.55	132.2	4	9.92	416.19	5	21.54	19.17	3	1.36	178.26	6	7.31	59.22	4	3.98	0.07	3	0.01	147.85	6	6.02	125.67	6	7.98	2.43	3	0.05	20.24	3	0.69	28.25	3	0.39	0.21	3	0.01	44.39	3	0.81	13.72
Setaria_viridis	C4	A	C4-A	54.84	5	1.64	23.61	3	6.08	116.55	4	7.19	413.8	3	18.73	16.76	3	1.08	144.79	6	9.99	58.56	4	15.55	0.49	3	0.08	114.75	6	4.78	152.75	6	10.94	3.01	3	1.23	19.12	3	5.56	47.7	3	22.26	0.23	3	0.03	45.03	3	0.96	13.93
Cynodon_dactylon	C4	P	C4-P	29.9	5	1.93	2.59	6	0.14	136.33	4	4.87	343.39	6	10.34	29.17	3	1.8	126.13	6	4.68	67.56	4	1.56	0.35	3	0.05	81.28	6	7.13	223	6	12.47	0.93	3	0.1	18.3	3	0.22	69.16	3	7.44	0.32	3	0.01	44.62	3	0.93	1.57
Eriochloa_procera	C4	A	C4-A	90.1	5	2.41	12.67	3	1.6	138.23	4	2.73	288.5	3	10.73	25.36	3	1.1	204.82	6	1.37	135.78	4	4.73	0.35	3	0.01	196.84	6	17.83	88.89	6	7.66	3.2	3	0.25	26.83	3	2.38	37.19	3	4.92	0.29	3	0.02	43.39	3	0.12	4.71
Sporobolus_hancei	C4	P	C4-P	35.64	5	1.53	15.12	4	0.82	143.14	4	4.49	204.17	4	12.17	28.41	3	0.38	192.94	6	8.18	61.94	4	2.17	0.11	3	0.02	201.53	6	15.16	103.57	6	4.07	5.07	3	0.35	19.75	3	1.64	26.76	3	7.75	0.22	3	0.02	44.93	3	0.24	3.98
Digitaria_violascens	C4	A	C4-A	35.22	5	1.77	12.81	5	1.13	172.6	4	8.45	407.59	5	33.33	18.46	3	1.48	177.02	6	4.84	122.51	6	4.34	0.16	3	0.03	152.54	6	8.6	156.68	6	8.48	2.16	3	0.38	22.67	3	1.06	38.94	3	1.62	0.19	3	0.02	44.52	3	0.09	3.42
Setaria_glauca	C4	A	C4-A	55.2	5	1.73	18.92	3	2.37	115.55	4	4.06	454.53	3	18.92	21.16	3	1.65	160.65	6	9.12	56.56	3	4.23	0.06	3	0.01	114.75	6	4.78	152.75	6	10.94	3.11	3	0.4	19.02	3	1.15	46.29	3	9.36	0.13	3	0	43.92	3	0.74	11.09
Alopecurus_aequalis	C3	A	C3-A	27.64	5	1.24	1.58	4	0.38	118.61	4	4.12	607.95	3	25.96	21.34	3	0.79	210.86	6	9.62	45.67	3	22.84	0.26	4	0.02	130.58	6	4.13	55.56	6	6.64	0.23	3	0.03	10.6	3	0.16	154.26	3	18.28	0.22	3	0.05	44.95	3	0.08	1.39
Paspalum_conjugatum	C4	P	C4-P	45.38	5	1.32	9.35	6	1.22	161.55	4	5.36	429.54	6	30.33	16.09	3	1.12	248.2	6	21.69	58.66	4	3.06	0.15	3	0.02	227.45	6	20.52	84.29	6	14.54	4.59	3	0.21	28.65	3	1.87	42.5	3	1.73	0.17	3	0.02	43.07	3	1.35	11.88
Neyraudia_reynaudiana	C4	P	C4-P	199.9	5	5.31	40.15	4	12.17	206.04	4	16.18	197.07	4	20.94	34.22	3	1.83	114.85	6	3.05	105.82	4	7.52	0.36	3	0.02	104.3	6	9.95	281.71	6	18.76	5.61	3	0.33	34.76	3	1.25	27.65	3	6.23	0.38	3	0.02	45.17	3	0.34	2.49
Phragmites_australis	C3	P	C3-P	200	5	5.48	26.64	3	7.68	210.71	4	16.23	275.82	3	8.24	25.04	3	0.49	223.89	6	3.81	138.34	4	19.96	0.24	3	0.07	135.75	6	6.11	108.92	6	58.19	10.72	3	6.38	43.56	3	4.27	25.79	3	14.09	0.3	3	0.01	43.68	3	0.51	4.68
Ottochloa_nodosa	C3	P	C3-P	23.4	5	1.37	5.73	4	0.06	118.95	4	7.07	458.69	3	56.64	25.56	3	3.03	116.35	6	2.64	77.76	4	2.67	0.45	5	0.03	101.55	6	3.38	211.98	6	28.4	2.09	4	0.04	15.64	4	0.84	39.46	4	2.05	0.16	4	0.02	44.76	3	0.27	9.11
Dactyloctenium_aegyptium	C4	A	C4-A	37.8	5	1.01	5.53	4	0.26	153.46	4	2.76	380.68	4	24.35	22.2	3	0.48	127.92	6	9.87	46.54	4	3.87	0.07	3	0.01	103.35	6	9.59	220.25	6	20.23	2.55	3	0.04	16.09	3	1.04	38.38	3	6.5	0.15	3	0.02	41.84	3	0.56	4.53
Paspalum_dilatatum	C4	P	C4-P	140.3	5	1.76	77.01	4	13.08	89.98	4	1.58	251.51	4	6.88	21.71	3	2.8	203.2	6	8.51	36.18	4	1.42	0.61	3	0.08	203.62	6	8.8	96.32	6	7.52	10.52	3	0.44	28.12	3	2.77	17.41	3	1.93	0.3	3	0.03	43.51	3	0.38	6.65
Digitaria_chrysoblephara	C4	A	C4-A	44.8	5	2.63	9.68	5	0.43	162.97	4	5.16	355.39	5	17.5	19.52	3	1.37	206.63	6	4.66	60.88	4	3.88	0.28	4	0.04	215.85	6	13.82	115.82	6	3.95	3.83	3	0.67	23.57	3	1.87	20.72	3	2.07	0.24	3	0.03	44.71	3	0.56	9.23
Eleusine_indica	C4	A	C4-A	49.5	5	1.77	11.58	3	2.67	142.88	4	34.91	299.17	3	5.48	24.65	3	0.16	187.37	6	17.59	78.46	4	2.22	0.13	3	0.02	112.9	6	3.76	129.31	6	17.06	7.75	3	3.08	26.69	3	2.34	22.71	3	6.82	0.12	3	0.03	42.86	3	0.83	9.59
Sacciolepis_indica	C3	A	C3-A	39.7	5	1.74	5.97	4	0.06	89.62	4	5.02	472.29	4	34.25	16.89	3	1.05	310.29	6	17.92	52.66	4	6.09	0.23	3	0.01	336.34	6	11.27	77.38	6	3.72	1.49	3	0.25	24.97	3	2.71	51.18	3	0.54	0.17	3	0.02	44.82	3	0.07	2.86
Panicum_repens	C4	P	C4-P	74.86	5	1.39	25.41	3	3.26	193.07	4	11	272.88	3	0.49	26.81	3	3.06	158.56	6	4.01	62.42	4	2.2	0.19	3	0.01	167.91	6	8.55	163.86	6	11.98	14.18	3	6.35	33.21	3	3.34	8.72	3	4.05	0.1	3	0.02	44.32	3	2.68	7.77
Leptochloa_chinensis	C4	A	C4-A	58.82	5	1.18	7.76	4	0.72	115.54	4	3.75	451.21	4	18.06	23.07	3	1.99	121.13	6	4.37	64.76	4	5.47	0.18	3	0.07	84.02	6	3.44	211.41	6	18.78	2.74	3	1.52	17.27	3	0.28	36.84	3	11.51	0.13	3	0.03	47.35	3	2.38	4.99
Microstegium_vimineum	C4	A	C4-A	100.2	5	1.57	22.97	3	1.53	141.09	4	4.26	482.26	3	27.11	22.28	3	0.69	151.14	6	6.04	71.45	4	5.4	0.4	3	0.04	121.87	6	2.18	128.58	6	16.86	2.04	3	0.33	31.49	3	2.12	55.85	3	3.23	0.2	3	0.01	50.08	3	4.48	5.83
Apluda_mutica	C4	P	C4-P	122.52	5	1.65	15.16	6	2.51	137.88	4	10.57	397.86	6	22.28	32.19	4	0.94	150.85	6	4.83	72.94	4	3.29	0.37	3	0.05	120.78	6	11.83	187.89	6	6.48	3.5	3	0.21	37.05	3	1.21	27.08	3	1.02	0.26	3	0.04	46.08	3	0.46	1.84
Eragrostis_atrovirens	C4	P	C4-P	85.74	5	1.38	22.17	7	10.5	233.19	4	22.99	254.36	7	15.1	28.67	3	1.54	231.83	6	10.91	83.84	4	10.55	0.73	3	0.06	143.99	6	13.38	99.17	6	4.98	4.74	3	2.8	27.77	3	2.58	24.29	3	7.65	0.31	3	0.02	46.09	3	0.06	3.23
Centotheca_lappacea	C3	P	C3-P	69.88	5	2.43	26.78	3	4.54	160.43	4	8.12	314.6	3	17.05	25.63	3	1.94	489.44	6	12.2	161.84	4	8.44	0.3	3	0.02	210.94	6	23.35	136.49	6	15.32	1.79	3	0.43	14.77	3	1.44	28.2	3	2.98	0.37	3	0.04	45.09	3	0.46	5.5
Brachiaria_subquadripara	C4	A	C4-A	39.72	5	1.54	4.62	3	0.03	132.5	4	7.56	414.33	3	4.1	16.56	3	0.34	144.81	6	5.87	58.29	4	6.03	0.14	3	0.01	179.98	6	8.1	121.13	6	11.42	1.23	3	0.06	25.61	3	1.37	61.59	3	6.94	0.35	3	0.03	43.25	3	0.95	22.58
Cyrtococcum_accrescens	C3	A	C3-A	37.62	5	1.27	6.17	5	0.05	176.25	4	3.16	386.25	4	19.07	19.52	3	0.6	365.91	6	25.89	52.07	4	1.79	0.21	3	0.01	318.28	6	14.84	76.38	6	6.4	1.75	3	0.42	23.91	3	2.23	48.7	3	11.84	0.15	3	0	45.97	3	2.29	5.83
Eragrostis_perlaxa	C4	P	C4-P	66.36	5	1.74	5.66	3	0.85	77.6	4	4.84	285.4	3	25.22	29.37	3	1.71	138.68	6	16.56	90.55	4	6.24	0.17	3	0.01	89.86	6	4.69	171.02	6	25.01	0.4	3	0.03	18.82	3	0.62	97.96	3	5.64	0.35	3	0.01	45.65	3	1.29	3.06
Miscanthus_floridulus	C4	P	C4-P	210	5	5.1	57.75	5	6.88	229.15	4	7.07	204.5	5	6.64	31.64	3	0.98	151	6	11.38	131.27	4	3.66	0.23	3	0.05	123.52	6	8.25	172.08	6	19.21	15.06	3	4.66	37.11	3	3.36	22.05	3	6.67	0.49	3	0.02	45.48	3	0.89	4.75
Pennisetum_purpureum	C4	P	C4-P	214.5	5	2.66	116.61	3	40.74	184.81	4	5.06	294.84	3	3.75	21.01	3	1.22	224.65	6	16.32	102.45	4	7.25	0.4	3	0.1	239.42	6	13.91	89.01	6	7.54	28.17	3	8.89	41.53	3	4.43	17.54	3	3.62	0.19	3	0.01	45.86	3	0.55	10.29
Paspalum_orbiculare	C4	P	C4-P	74.58	5	1.32	22.72	3	3.01	172.7	4	4.17	305.6	3	8.73	21.82	3	1.63	206.66	6	6.64	113.66	4	6.3	0.29	3	0.04	220.13	6	31.21	82.88	6	8.7	5.45	3	0.59	25.7	3	1.96	26.18	3	3.06	0.18	3	0.01	45.02	3	0.36	4.28
Ischaemum_barbatum	C4	P	C4-P	100.1	5	2.83	22.34	5	10.33	137.95	4	8.91	453.13	5	40.62	22.21	3	0.99	225.28	6	6.08	85.01	4	13.84	0.65	3	0.02	180.96	6	9.05	94.74	6	4.43	2.5	3	0.07	32.69	3	2.09	57.58	3	1.53	0.31	3	0.01	45.28	3	0.44	5.15
Digitaria_henryi	C4	A	C4-A	40.2	5	1.01	6.29	3	2.23	148.91	4	4.85	398.22	3	11.12	18.53	3	1.18	233.69	6	15.38	51.3	4	4.9	0.18	3	0.01	213.18	6	12.07	88.53	6	4.54	1.14	3	0.14	21.98	3	1.28	37.33	3	1.61	0.15	3	0.01	46.74	3	0.76	17.33
Oplismenus_compositus	C3	P	C3-P	44.66	5	1.6	11.26	6	1.7	158.2	4	4.1	402.04	4	21.22	22.32	4	1.39	387.05	6	12.77	75.24	4	3.64	0.35	4	0.01	266.97	6	9.47	80.52	6	3.71	2.12	3	0.05	27.47	3	0.76	35.27	3	2.92	0.17	3	0.01	45.47	3	1.18	11.97
Setaria_palmifolia	C4	P	C4-P	137.1	5	1.73	51.86	4	2.57	178.93	4	6.63	449.48	4	28.48	23.26	4	1.26	177.71	6	11.64	88.09	4	4.71	0.66	3	0.04	241.62	6	17.01	116.77	6	11.27	4.01	3	0.09	24.04	3	2.85	37.29	3	1.7	0.12	3	0.01	42.91	3	0.92	2.35
Thysanolaena_latifolia	C3	P	C3-P	199.7	5	3.97	213.28	3	27.95	197.58	4	18.99	246.5	3	9.78	29.41	3	1.43	209.19	6	11.4	120.55	4	23.09	0.46	3	0.04	186.89	6	9.83	201.52	6	8.57	34	3	0.04	34.59	3	1.02	13.38	3	1.09	0.35	3	0.03	46.15	3	0.29	10.24
[truncated: 50 more columns]

## Sheet: Table S3
Supplementary Data
Table S3. Raw data used to compare the evaporative flux method (EFM) and high-pressure method (HPM) for determining Kleaf.
please see raw data in tabs named as "EFM" and "HPM", and their "comparisons".

## Sheet: EFM
spp	no	Ψleaf (Mpa)	T(℃)	S (m2)	S (cm2)	W1 (mg)	W2 (mg)	t (s)	ΔW (mg)	E(mmol m-2 s-1)	Kleaf (mmol MP-1 m-2 s-1)	Kleaf (25℃) (mmol MP-1 m-2 s-1)
lzc	1	0.48	27	0.0004728	4.728	75.4	82.3	210	6.9	3.86082	8.04338	7.69042
lzc	2	0.48	27	0.0024396	24.396	3.4	26.5	240	23.1	2.19184	4.56634	4.36596
lzc	3	0.3	27	0.0022854	22.854	60	78.7	240	18.7	1.89407	6.31356	6.03651
lzc	4	0.24	26.9	0.0011906	11.906	14.9	22.1	240	7.2	1.39985	5.83273	5.58916									Kleaf-max	Kleaf-0.3MPa
lzc	5	0.37	27	0.0020488	20.488	35	56	240	21	2.37266	6.4126	6.1312								lzc	8.3454	6.33309	sig
lzc	6	0.33	26.8	0.0016901	16.901	58.7	78.3	360	19.6	1.78965	5.42319	5.20828								ggs	7.5791	5.95391	sig
lzc	7	0.28	26.9	0.0017641	17.641	96.7	119.7	330	23	2.19492	7.83899	7.51164								lec	5.627	5.627
lzc	8	0.35	26.9	0.0026344	26.344	288.6	312.1	210	23.5	2.3599	6.74258	6.46102								mt	10.31	7.38896	sig
lzc	9	0.68	26.8	0.00291	29.1	2.1	36.4	330	34.3	1.98433	2.91814	2.8025								rzyz	7.7898	6.26994	sig
lzc	10	0.36	26.8	0.0023296	23.296	77.3	98.8	240	21.5	2.13635	5.93432	5.69916								gwc	12.697	8.8984	sig
ggs	1	1.02	26.7	0.0017846	17.846	21.2	46.5	300	25.3	2.62534	2.57386	2.47738
ggs	2	0.73	26.6	0.0016108	16.108	25.4	51.2	330	25.8	2.69645	3.69376	3.56322
ggs	3	0.48	26.6	0.0018638	18.638	12.6	37.9	300	25.3	2.51378	5.23704	5.05196
ggs	4	0.56	26.6	0.0010758	10.758	57.5	73.9	390	16.4	2.17158	3.87782	3.74077
ggs	5	0.73	26.6	0.0018811	18.811	9.8	26.1	240	16.3	2.00582	2.7477	2.65059
ggs	6	0.43	26.5	0.0015315	15.315	57.6	90.5	330	32.9	3.61653	8.41054	8.13142
ggs	7	0.7	26.9	0.001317	13.17	58	67.9	240	9.9	1.74007	2.48581	2.382
ggs	9	0.9	25	0.0014089	14.089	189.7	203	240	13.3	2.18518	2.42798	2.42818
ggs	10	1.2	26	0.0009947	9.947	50.1	62.7	240	12.6	2.93221	2.44351	2.38902
ggs	11	0.72	25	0.0013227	13.227	2.5	15.4	300	12.9	1.80607	2.50843	2.50863
lec	1	0.22	25.5	0.0006319	6.319	43.8	46.5	300	2.7	0.791264	3.59666	3.55634
lec	2	0.38	25.2	0.0010742	10.742	62	65.8	210	3.8	0.935851	2.46277	2.45178
lec	3	0.56	25.5	0.0006797	6.797	26.5	32.8	270	6.3	1.90716	3.40564	3.36747
lec	4	0.58	25.3	0.000657	6.57	31.6	37	150	5.4	3.04414	5.24852	5.21326
lec	5	0.36	25.4	0.0013233	13.233	53.6	65.6	330	12	1.52664	4.24067	4.20264
lec	6	0.3	25.3	0.0009879	9.879	5.3	11.8	210	6.5	1.74064	5.80213	5.76315
lec	7	0.45	25.5	0.0009688	9.688	92.6	97.8	180	5.2	1.65662	3.68139	3.64012
lec	8	0.39	25.5	0.0012493	12.493	69.1	77.6	210	8.5	1.79995	4.61526	4.56352
lec	9	0.37	25.5	0.000936	9.36	34.3	41	180	6.7	2.2093	5.97107	5.90414
lec	10	0.3	25.5	0.0008171	8.171	58.2	64.9	300	6.7	1.51847	5.06156	5.00482
lec	11	0.4	25.5	0.0009329	9.329	38.4	44	300	5.6	1.11163	2.77907	2.74792
mt	1	0.73	25.5	0.001086	10.86	291.8	302.8	240	11	2.34466	3.21186	3.17585
mt	2	0.58	25.5	0.0010719	10.719	42.3	50.8	240	8.5	1.83561	3.16485	3.12937
mt	3	0.83	25.5	0.0009335	9.335	11	23.7	210	12.7	3.59913	4.3363	4.28769
mt	4	0.5	25.4	0.0008796	8.796	71.9	81.6	210	9.7	2.91739	5.83478	5.78246
mt	5	0.58	25.5	0.0010189	10.189	43	51.1	240	8.1	1.84022	3.17279	3.13723
mt	6	0.63	25.4	0.0008594	8.594	42.5	55.3	270	12.8	3.06463	4.8645	4.82087
mt	7	0.66	25.5	0.0011139	11.139	391.2	400.1	240	8.9	1.84952	2.80231	2.7709
mt	8	0.39	25.4	0.001475	14.75	6.1	17.1	210	11	1.97292	5.05876	5.0134
mt	9	0.32	25.5	0.0012845	12.845	12	27.6	240	15.6	2.8113	8.7853	8.68682
mt	10	0.3	25.4	0.001423	14.23	77.7	93.6	240	15.9	2.58648	8.62159	8.54427
rzyz	1	1.03	25.5	0.0020422	20.422	2.9	15.2	240	12.3	1.39419	1.35359	1.33841
rzyz	2	1.33	25.4	0.0031529	31.529	10.5	18.4	210	7.9	0.662865	0.498395	0.493925
rzyz	3	1.46	25.5	0.0026585	26.585	85.3	99.3	210	14	1.39316	0.954216	0.94352
rzyz	4	1.16	25.4	0.0029698	29.698	12.9	33.8	240	20.9	1.62905	1.40436	1.39176
rzyz	5	1.46	25.5	0.002799	27.99	55.9	70.6	210	14.7	1.38939	0.951634	0.940966
rzyz	6	1.15	25.4	0.0020882	20.882	877.1	914.4	270	37.3	3.67536	3.19597	3.16731
rzyz	7	1.35	25.5	0.0026292	26.292	6	12.8	180	6.8	0.798252	0.591298	0.58467
rzyz	8	0.89	25.4	0.0019276	19.276	57.8	88.9	300	31.1	2.98779	3.35706	3.32696
rzyz	9	0.7	24.2	0.0012072	12.072	7.1	23.1	240	16	3.06801	4.38287	4.46432
rzyz	10	0.58	24.2	0.0017936	17.936	14.4	29.8	210	15.4	2.27145	3.91629	3.98907
rzyz	11	0.44	24	0.0021684	21.684	690.9	720.5	270	29.6	2.80877	6.38357	6.53226
gwc	1	0.74	24.7	0.0019722	19.722	15.3	48.2	270	32.9	3.43249	4.63849	4.67076
gwc	2	0.33	24.8	0.0021741	21.741	87.1	128.8	270	41.7	3.94657	11.9593	12.015
gwc	3	0.53	24.8	0.0012024	12.024	886.8	906.1	270	19.3	3.30272	6.23155	6.26056
gwc	4	0.38	24.8	0.0012429	12.429	41.7	56.8	210	15.1	3.21402	8.45795	8.49733
gwc	5	0.47	24.8	0.0007313	7.313	37.9	46.4	210	8.5	3.0749	6.54235	6.57281
gwc	6	0.6	24.8	0.0010759	10.759	43.4	52.2	180	8.8	2.52444	4.20741	4.22699
gwc	7	0.45	24.8	0.0022451	22.451	14.6	53.8	330	39.2	2.93944	6.53208	6.56249
gwc	8	0.54	24.8	0.0011301	11.301	44.3	57.4	210	13.1	3.06664	5.67896	5.7054
gwc	9	0.45	24.8	0.0021793	21.793	992.4	1010.5	210	18.1	2.1972	4.88267	4.9054
gwc	10	0.35	24.8	0.001731	17.31	59.5	73.8	210	14.3	2.18548	6.24423	6.2733

## Sheet: HPM
spp	no	p1(bar)	W(g)		p2	W(g)		T(s)	P	ΔW1	ΔW2	(g/bar s-1)	S(cm2)	K(10-4*kg*s-1*m-2*MPa-1)	K(mmol s-1 m-2 MPa-1)
lzc	1	8.3			13.2	0.00606		60	4.9		0.00606	2.06122e-05	14.686	1.40353	7.79739
lzc	2	5.8			10.5	0.01064		60	4.7		0.01064	3.77305e-05	24.251	1.55583	8.64351
lzc	3	3.5			8.5	0.00884		60	5		0.00884	2.94667e-05	26.315	1.11977	6.22093
lzc	4	4.8			9.1	0.01183		60	4.3		0.01183	4.58527e-05	26.991	1.69881	9.43786					HPM				EFM
lzc	5	6.5			11.6	0.0089		60	5.1		0.0089	2.9085e-05	15.073	1.92961	10.72				spp	Mean	n	SD	SE	Kleaf-max	Kleaf-0.3MPa		1-1 line
lzc	6	2			7.6	0.00697		60	5.6		0.00697	2.0744e-05	23.841	0.8701	4.83389				lzc	8.1382	8	1.86312	0.658711	8.3454	6.33309		8.1382
lzc	7	5.8			10.3	0.00965		60	4.5		0.00965	3.57407e-05	21.809	1.63881	9.10448				ggs	7.08818	8	1.39194	0.492127	7.5791	5.95391		7.08818
lzc	8	5.4			11.1	0.01278		60	5.7		0.01278	3.73684e-05	24.87	1.50255	8.3475				lec	6.08639	8	2.67905	0.947188	5.627	5.627		6.08639
ggs	1	5.8			10.7	0.01278		60	4.9		0.01278	4.34694e-05	26.224	1.65762	9.20899				mmt	9.24937	8	2.48936	0.880122	10.31	7.38896		9.24937
ggs	2	4.6			8.7	0.00579		60	4.1		0.00579	2.35366e-05	18.992	1.23929	6.88494				rzyz	5.83717	8	1.43756	0.508256	7.7898	6.26994		5.83717
ggs	3	7.3			11.3	0.00976		60	4		0.00976	4.06667e-05	26.775	1.51883	8.43794				gwc	11.9224	8	3.63444	1.28497	12.697	8.8984		11.9224
ggs	4	5.2			10.8	0.00597		60	5.6		0.00597	1.77679e-05	20.222	0.87864	4.88133
ggs	5	4.5			9.6	0.00701		60	5.1		0.00701	2.29085e-05	17.248	1.32818	7.37879
ggs	6	2.7			7.7	0.00564		60	5		0.00564	1.88e-05	18.495	1.01649	5.64717
ggs	7	3.3			8.5	0.00818		60	5.2		0.00818	2.62179e-05	19.626	1.33588	7.42155
ggs	8	7.5			12.5	0.00832		60	5		0.00832	2.77333e-05	22.51	1.23205	6.84469
rzyz	1	2.8			7.2	0.00459		60	4.4		0.00459	1.73864e-05	22.264	0.780918	4.33843
rzyz	2	2.2			7.4	0.00671		60	5.2		0.00671	2.15064e-05	21.018	1.02324	5.68465
rzyz	3	3.9			8	0.00939		60	4.1		0.00939	3.81707e-05	35.81	1.06592	5.9218
rzyz	4	4.2			8.9	0.06898	0.0621	60	4.7		0.00688	2.43972e-05	21.956	1.11118	6.17325
rzyz	5	3.6			8.6	0.09352	0.08724	60	5		0.00628	2.09333e-05	27.066	0.773418	4.29677
rzyz	6	2.7			7.5	0.12227	0.11166	60	4.8		0.01061	3.68403e-05	25.293	1.45654	8.09189
rzyz	7	2.3			7.1	0.11969	0.10596	60	4.8		0.01373	4.76736e-05	34.881	1.36675	7.59306
rzyz	8	4.3			9	0.10837	0.10127	60	4.7		0.0071	2.51773e-05	30.424	0.827547	4.59749
mt	1	1.5			5.6	0.08262	0.08064	60	4.1		0.00198	8.04878e-06	6.953	1.1576	6.4311
mt	2	1.9			6.8	0.08308	0.07723	60	4.9		0.00585	1.9898e-05	10.953	1.81667	10.0926
mt	3	3.4			8.6	0.00268		60	5.2		0.00268	8.58974e-06	4.086	2.10224	11.6791
mt	4	3.1			7.1	0.00273		60	4		0.00273	1.1375e-05	7.529	1.51082	8.39347
mt	5	5.8			9.2	0.00476		60	3.4		0.00476	2.33333e-05	9.626	2.42399	13.4666
mt	6	2.6			9.4	0.00955		60	6.8		0.00955	2.34069e-05	15.769	1.48436	8.24644
mt	7	3.8			8.4	0.00563		60	4.6		0.00563	2.03986e-05	11.958	1.70585	9.47694
mt	8	2.8			8	0.00565		60	5.2		0.00565	1.8109e-05	16.204	1.11756	6.20868
lec	1	2			6.7	0.00067		60	4.7		0.00067	2.37589e-06	5.862	0.405303	2.25168
lec	2	2.3			7.4	0.00075		60	5.1		0.00075	2.45098e-06	5.878	0.416975	2.31653
lec	3	1.9			6.6	0.00149		60	4.7		0.00149	5.28369e-06	3.635	1.45356	8.07533
lec	4	1.6			5.8	0.00198		60	4.2		0.00198	7.85714e-06	7.38	1.06465	5.91474
lec	5	2.5			7.3	0.00132		60	4.8		0.00132	4.58333e-06	4.898	0.935756	5.19864
lec	6	2.3			7.7	0.00547		60	5.4		0.00547	1.68827e-05	10.922	1.54575	8.58752
lec	7	1.7			6.6	0.00201		60	4.9		0.00201	6.83673e-06	5.215	1.31098	7.28319
lec	8	1			6.1	0.00382		60	5.1		0.00382	1.24837e-05	7.652	1.63142	9.06347
gwc	1	1.5			6.6	0.0157		60	5.1		0.0157	5.13072e-05	24.728	2.07486	11.527
gwc	2	1.6			6.7	0.01287		60	5.1		0.01287	4.20588e-05	15.44	2.72402	15.1334
gwc	3	1.2			6	0.01563		60	4.8		0.01563	5.42708e-05	21.663	2.50523	13.918
gwc	4	0.6			5.9	0.01721		60	5.3		0.01721	5.41195e-05	20.655	2.62016	14.5565
gwc	5	0.7			4.9	0.01535		60	4.2		0.01535	6.09127e-05	21.632	2.81586	15.6437
gwc	6	0.5			5.8	0.00664		60	5.3		0.00664	2.08805e-05	19.9	1.04927	5.82929
gwc	7	2.6			7.4	0.00338		60	4.8		0.00338	1.17361e-05	8.712	1.34712	7.484
gwc	8	0.7			5.5	0.00735		60	4.8		0.00735	2.55208e-05	12.561	2.03175	11.2875

## Sheet: comparisons
			HPM				EFM
spp	latin name	Type	Mean	n	SD	SE	Kleaf-max	Kleaf-0.3MPa
ggs	Cyrtococcum_patens	C3-A	7.08818	8	1.39194	0.492127	7.5791	5.95391
lzc	Ottochloa_nodosa	C3-P	8.1382	8	1.86312	0.658711	8.3454	6.33309
mmt	Digitaria_chrysoblephara	C4-A	9.24937	8	2.48936	0.880122	10.31	7.38896
rzyz	Microstegium_vimineum	C4-A	5.83717	8	1.43756	0.508256	7.7898	6.26994
gwc	Setaria_viridis	C4-A	11.9224	8	3.63444	1.28497	12.697	8.8984
lec	Paspalum_conjugatum	C4-P	6.08639	8	2.67905	0.947188	5.627	5.627
